# Supplementary material for: Evidence for gene-environment correlation in child feeding: Links between common genetic variation for BMI in children and parental feeding practices
Source: PLoS Genet. 2018 Nov 20;14(11):e1007757. doi: 10.1371/journal.pgen.1007757 (PMC6245504; doi:10.1371/journal.pgen.1007757)
Supplement: S1 Table — ep = estimated parameters; -2LL = -2 log likelihood; df = degrees of freedom; AIC = Akaike Information Criterion. An ACE model without scalar (no sex-limitation) provided best fit. (XLSX) [file pgen.1007757.s002.xlsx]

## Sheet: Sheet1
		ep	-2LL	df	AIC	c2	df diff	p
Saturated model		135	55259.6	24175	6909.58	-	-	-
Saturated model	Saturated model constrained	39	55351	24271	6808.98	91.41	96	0.61
Saturated model Constrained	ACE model with scalar	27	55401.7	24283	6835.7	50.72	12	1.04x10-06
ACE model with scalar	ACE model no scalar	24	55403	24286	6831	1.3	3	0.73
ACE model no scalar	AE model no scalar	18	56242.3	24292	7658.27	839.26	6	5.05x10-178
ACE model no scalar	CE model no scalar	18	57814.4	24292	9230.38	2411.37	6	0
ACE model no scalar	E model no scalar	12	67792.8	24298	19196.8	12389.8	12	0
