# Supplementary material for: Evidence for gene-environment correlation in child feeding: Links between common genetic variation for BMI in children and parental feeding practices
Source: PLoS Genet. 2018 Nov 20;14(11):e1007757. doi: 10.1371/journal.pgen.1007757 (PMC6245504; doi:10.1371/journal.pgen.1007757)
Supplement: S3 Table — rP = Phenotypic correlation; rA = genetic correlation; rC = shared environmental correlation; rE = non-shared environmental correlation. All estimates are based on maximum likelihood. (XLSX) [file pgen.1007757.s004.xlsx]

## Sheet: Sheet1
	rP [95% CI]	rA [95% CI]	rC [95% CI]	rE [95% CI]
child BMI SDS & parental restriction	0.19	0.28	0.08	0.2
	[0.17, 0.22]	[0.23, 0.32]	[-0.11, 0.23]	[0.15, 0.25]
child BMI SDS & parental pressure	-0.24	-0.48	0.54	-0.29
	[-0.27, -0.22]	[-0.52, -0.44]	[0.28, 0.98]	[-0.34, -0.25]
parental restriction & parental pressure	0.14	0.01	0.33	-0.04
	[0.11, 0.16]	[-0.05, 0.06]	[0.25, 0.41]	[-0.09, -0.01]
