# Supplementary material for: Evidence for gene-environment correlation in child feeding: Links between common genetic variation for BMI in children and parental feeding practices
Source: PLoS Genet. 2018 Nov 20;14(11):e1007757. doi: 10.1371/journal.pgen.1007757 (PMC6245504; doi:10.1371/journal.pgen.1007757)
Supplement: S4 Table — Raw descriptive statistics of phenotypic measures in (a) genotyped unrelated individuals, (b) genotyped DZ twins, (c) twins for twin modelling by zygosity. S4A Table: Discrepancies in sample sizes between height and weight and their respective SD scores is due to list wise deletion in the construction of SD scores due to missing age. F = F-statistic of ANOVA. R2 = Variance explained. S4B Table: The sample includes all DZ pairs (same sex and opposite sex); the N includes the total number of individual DZs. Discrepancies in sample sizes between height and weight and their respective SD scores is due to list wise deletion in the construction of SD scores due to missing age. Twin pairs with incomplete data were excluded. F = F-statistic of ANOVA (performed on one randomly selected twin per pair). R2 = Variance explained. S4C Table: Means for phenotypic measures and standard deviations in brackets. MZ = monozygotic; DZ = dizygotic; m = male; f = female; os = opposite sex. Twin pairs with incomplete data and missing information about zygosity were excluded, which explains slight sample size deviations in comparison to unrelated genotyped samples. F-statistics reported for sex, zygosity and sex*zygosity interaction. R2 = variance explained by sex, zygosity and their interaction (ANOVA). All Tables: * = p<0.05; ** = p<0.01; *** = p<0.001. (XLSX) [file pgen.1007757.s005.xlsx]

## Sheet: 4a
							Age effects		Sex effects
	N	Mean	SD	Skew	Min	Max	R2	F	R2	F	Mean M	SD M	Mean F	SD F
Height	4442	138.85	9.54	-2.03	50	178	0.24	1378.9***	<0.01	1.51	139.03	8.58	138.68	10.35
Height SDS	4279	0.16	1.29	-3.12	-13.94	8.42	<0.01	0.02	<0.01	4.46*	0.21	1.16	0.12	1.39
Weight	4442	33.55	8.12	1.54	5	95.2	0.15	788.05***	<0.01	16.82***	33.03	7.29	34.03	8.78
Weight SDS	4306	0.11	1.15	-1.72	-20.13	4.41	<0.01	0.54	<0.01	2.45	0.14	1.05	0.09	1.23
BMI	4374	17.49	6.9	16.37	2.38	245.54	0.01	34.13***	<0.01	17.39***	17.04	4.14	17.91	8.91
BMI SDS	4259	-0.01	1.84	-20.34	-76.7	5.73	<0.01	0.02	<0.01	1.82	0.03	1.19	-0.05	2.28
Feeding:Pressure	4445	2.46	0.92	0.42	1	5	<0.01	18.32***	<0.01	9.94***	2.51	0.94	2.42	0.91
Feeding:Restriction	4386	3.15	1.03	-0.25	1	5	0.01	23.66***	<0.01	4.78*	3.19	1.01	3.12	1.04
Parental BMI	4112	25.91	10.61	13.11	2.58	284.8	-	-	-	-	-	-	-	-

## Sheet: 4b
							Age effects		Sex effects
	N	Mean	SD	Skew	Min	Max	R2	F	R2	F	Mean M	SD M	Mean F	SD F
Height	4330	138.96	9.53	-2.02	52	178	0.27	757.39***	<0.01	0.96	139.15	9.8	138.75	9.36
Height SDS	4160	0.21	1.3	-3.16	-13.85	8.42	<0.01	0.51	<0.01	2.27	0.25	1.36	0.17	1.24
Weight	4310	33.67	8.33	1.53	5	98	0.17	415.3***	<0.01	3.88	33.2	7.84	33.91	8.73
Weight SDS	4186	0.15	1.23	-4.09	-28.64	4.41	<0.01	0.58	<0.01	0.29	0.15	1.41	0.12	1.11
BMI	4254	17.48	5.72	11.29	2.38	139.24	0.01	20.01***	<0.01	2.22	17.24	5.95	17.6	5.32
BMI SDS	4134	0	2.54	-31.4	-118.91	5.6	<0.01	0.4	<0.01	0.71	-0.09	3.96	0.02	1.28
Feeding:Pressure	4328	2.49	0.94	0.42	1	5	<0.01	6.35*	<0.01	1.21	2.5	0.94	2.45	0.94
Feeding:Restriction	4228	3.15	1.03	-0.26	1	5	<0.01	5.32*	<0.01	0.1	3.16	1.01	3.17	1.03

## Sheet: 4c
	N	Sample	Mean m	Mean f	MZm	MZf	DZm	DZf	DZos	sex	zygosity	sex x zygosity	R2
		Mean
BMI	8630	17.50 (6.92)	17.12 (4.75)	17.86 (8.45)	17.08 (4.74)	18.15 (11.43)	17.11 (4.00)	17.70 (6.03)	17.41 (5.53)	15.61***	1.71	5.73	<0.01
BMI SDS	8406	-0.02 (2.15)	0.01 (2.23)	-0.04 (2.07)	0.03 (1.18)	-0.02 (1.27)	0.05 (1.24)	-0.05 (2.40)	-0.06 (3.10)	1.5	0.92	0.64	<0.01
Pressure	8750	2.46 (0.92)	2.50 (0.93)	2.42 (0.92)	2.43 (0.91)	2.40 (0.90)	2.56 (0.93)	2.41 (0.91)	2.49 (0.94)	5.33*	0	3.3	<0.01
Restriction	8582	3.15 (1.02)	3.18 (1.01)	3.13 (1.03)	3.16 (1.02)	3.10 (1.04)	3.20 (1.00)	3.13 (1.04)	3.18 (1.01)	4.17*	0	2.27	<0.01
